# Supplementary material for: Genetic Diversity of C4 Photosynthesis Pathway Genes in Sorghum bicolor (L.)
Source: Genes (Basel). 2020 Jul 16;11(7):806. doi: 10.3390/genes11070806 (PMC7397294; doi:10.3390/genes11070806)
Supplement: Supplementary file 1 [file genes-11-00806-s001.zip]

Archive with 7 entries (7 files):
- Supplementary files/Sup Table S1.xlsx
- Supplementary files/Sup Table S2.xlsx
- Supplementary files/Sup Table S3.xlsx
- Supplementary files/Sup Table S3-3.xlsx
- Supplementary files/Sup Table S4.xlsx
- Supplementary files/Sup Table S5.xlsx
- Supplementary files/Supp Fig1.tif
