# Supplementary material for: Genetic Diversity of C4 Photosynthesis Pathway Genes in Sorghum bicolor (L.)
Source: Genes (Basel). 2020 Jul 16;11(7):806. doi: 10.3390/genes11070806 (PMC7397294; doi:10.3390/genes11070806)
Supplement: Supplementary file 1 [file genes-11-00806-s001.zip › Supplementary files/Sup Table S2.xlsx]

## Sheet: Table S2
Table S2: List of housekeeping genes and their genetic diversity
Gene ID	θπ -All	θπ -Cultivated	θπ -W&W
Sobic.003G035500	1.05269	0.712786	2.13009
Sobic.003G280400	3.27222	2.98218	5.99935
Sobic.003G291800	2.92122	1.39796	7.21514
Sobic.009G069800	0.989092	0.865618	0.961823
Sobic.009G119100	1.90484	1.92971	1.62176
Sobic.009G203500	0.333575	0.190651	0.649746
Sobic.001G253300	0.491942	0.474305	0.468151
Sobic.002G026300	0.393848	0.373482	0.311722
Sobic.002G160300	0.958022	0.661265	1.34228
Sobic.007G101800	0.152613	0.174834	0
Sobic.010G101600	3.7961	3.73061	0.815029
Sobic.001G294500	0.542085	0.32891	1.08145
Sobic.001G351000	2.85636	1.09717	2.79341
Sobic.002G379600	5.24471	5.00062	6.08888
Sobic.003G096000	9.67452	9.69985	9.14884
Sobic.003G393900	2.98548	2.90198	0.804471
Sobic.004G146000	4.26324	4.36347	1.77843
Sobic.005G056400	5.39974	3.59386	8.47899
Sobic.007G172600	0.714132	0.466411	1.85737
Sobic.008G053200	1.29278	1.18476	1.59892
Sobic.010G106900	0.48313	0.473346	0.523973
Sobic.010G188300	3.20758	2.89868	3.43863
Sobic.002G277100	1.23813	0.957533	2.25055
Sobic.003G072300	2.13476	1.72212	1.38452
Sobic.003G352300	0.118107	0.0326891	0.315456
Sobic.004G205100	1.80301	1.4037	3.35821
Sobic.006G105900	1.69844	1.82864	0.913995
Sobic.007G025400	1.16252	1.05416	1.44393
Sobic.009G016700	1.96176	1.9545	1.4835
Sobic.010G100200	0.121564	0.0237775	0.368337
Sobic.010G262500	0.388751	0.0352473	1.65682
Sobic.001G236800	1.34599	0.90523	2.04145
Sobic.004G055200	1.46013	0.855591	1.65529
Sobic.009G183700	1.06329	0.1962	4.7483
Sobic.010G221800	0.430608	0.433631	0.306856
Sobic.001G543400	1.05132	1.00886	0.714392
Sobic.003G003400	0.908514	0.750611	0.828309
Sobic.005G036100	2.48328	1.63311	4.80682
Sobic.007G158300	0.469992	0.0685278	0.817975
Sobic.001G426100	0.439573	0.0299925	0.201448
Sobic.002G186900	1.22306	0.57821	0.609133
Sobic.010G027000	1.49572	1.21411	2.08525
Sobic.001G057200	0.113846	0.0148516	0.389294
Sobic.001G140700	1.21393	0.279717	4.43612
Sobic.001G290500	0.422785	0.285892	0.761813
Sobic.001G290600	2.37695	2.23649	2.23278
Sobic.001G290700	13.6219	11.7262	15.1273
Sobic.001G386900	0.747832	0.735029	0.595123
Sobic.002G054400	0.501852	0.450404	0.453284
Sobic.003G130800	3.18799	3.07855	1.99228
Sobic.003G244700	6.1449	6.54191	1.76354
Sobic.005G034400	0.741834	0.64013	0.993435
Sobic.005G101400	0.655015	0.624881	0.573996
Sobic.006G267200	1.51858	1.09442	3.45199
Sobic.008G033600	1.99157	1.8246	0.486599
Sobic.001G155500	2.98752	3.32491	0.382781
Sobic.001G360000	2.16581	1.74433	4.05565
Sobic.002G259700	2.22869	0.812471	6.63793
Sobic.002G390500	3.08342	2.60088	3.57345
Sobic.004G244000	1.14	1.10516	1.13438
Sobic.007G190100	5.49744	3.38637	9.05714
Sobic.008G173000	0.503988	0.372275	0.936876
Sobic.004G078000	5.48863	4.51748	7.5785
Sobic.004G101900	5.29037	5.45675	4.54222
Sobic.005G222200	3.27607	3.07967	2.82676
Sobic.008G132700	4.52539	4.82658	0.785425
Sobic.003G241500	2.70529	0.836114	5.98487
Sobic.009G238900	2.02296	2.39076	0.371072
Sobic.001G072000	0.443373	0.391442	0.462771
Sobic.002G028700	1.84285	1.58149	2.10195
Sobic.003G418400	1.01948	0.0474483	2.8283
Sobic.006G013000	1.66357	0.974228	4.53468
Sobic.001G073900	0.230428	0.13677	0.53655
Sobic.001G219300	0.621191	0.508429	0.671599
Sobic.003G238500	5.22275	5.0807	5.61498
Sobic.006G170800	0.807153	0.809251	0.361055
Sobic.007G166200	0.180927	0.208981	0.131056
Sobic.007G166300	0.325399	0.332757	0.41468
Sobic.008G186200	3.20598	2.72923	2.89738
Sobic.009G240700	7.26387	4.74552	1.02467
Sobic.001G339100	3.85911	3.10502	5.8846
Sobic.001G390900	3.17775	3.52325	3.07622
Sobic.004G204900	1.10623	0.825065	2.74457
Sobic.006G030800	1.36254	1.0404	1.08159
Sobic.006G126300	3.40883	3.23819	2.00329
Sobic.005G115600	2.22675	2.18238	2.14044
Sobic.010G009300	1.52456	0.663532	5.09606
Sobic.009G062800	1.33091	0.705257	1.74607
Sobic.010G023700	0.22776	0.206386	0.318357
Sobic.010G024000	2.44143	2.02055	3.08139
Sobic.004G236300	0.382011	0.347818	0.360066
Sobic.001G433700	3.99249	3.03837	6.75065
Sobic.001G029300	2.01265	1.13001	2.07623
Sobic.001G112700	1.09747	0.208132	1.85261
Sobic.001G427700	0.358367	0.147709	0.684893
Sobic.001G523800	1.20544	0.323127	4.88033
Sobic.004G118400	0.520332	0.43779	0.583556
Sobic.010G147500	0.931944	0.664634	0.113435
Sobic.007G032000	1.40012	0.968216	2.76547
Sobic.001G410000	0.315667	0.0987118	0.705048
Sobic.001G189300	6.62977	3.75136	11.5044
Sobic.001G465600	0.593664	0.633269	0.535696
Sobic.002G009600	2.25866	1.80416	0.184135
Sobic.002G009700	4.44259	4.69412	4.62246
Sobic.002G158900	1.26102	1.11284	1.61165
Sobic.003G391600	0.64645	0.575135	0.629275
Sobic.004G062500	4.46356	3.11504	6.38929
Sobic.004G272700	1.07281	0.772359	0.888212
Sobic.007G089900	0.997312	0.67867	1.37856
Sobic.010G214900	2.62253	1.9552	5.77277
Sobic.002G115700	1.62897	1.48929	1.6719
Sobic.002G310600	0.271481	0.215321	0.17302
Sobic.005G136200	1.52757	1.19232	1.68389
Sobic.005G136300	1.5344	0.791266	3.89255
Sobic.005G137000	1.06637	0.712255	1.45939
Sobic.005G137100	2.76583	1.16355	8.11948
Sobic.005G137200	0.537873	0.231717	1.11174
Sobic.005G137300	1.66905	0.964046	2.68668
Sobic.007G058900	0.29711	0.183879	0.302031
Sobic.007G170400	0.822185	0.773091	0.787999
Sobic.008G013500	0.95003	1.28512	0
Sobic.004G109000	1.5715	1.62378	0.987633
Sobic.003G140000	0.925885	0.804813	0.61477
Sobic.003G151600	1.94894	1.8534	2.07561
Sobic.009G033600	0.509663	0.329102	0.99007
Sobic.001G105900	1.13856	0.636184	0.849092
Sobic.006G187900	2.5248	2.35978	2.5767
Sobic.009G044400	0.738669	0.336508	1.53591
Sobic.009G044600	2.74278	2.44819	3.90044
Sobic.002G324000	0.565046	0.451416	0.855741
