# Supplementary material for: Genetic Diversity of C4 Photosynthesis Pathway Genes in Sorghum bicolor (L.)
Source: Genes (Basel). 2020 Jul 16;11(7):806. doi: 10.3390/genes11070806 (PMC7397294; doi:10.3390/genes11070806)
Supplement: Supplementary file 1 [file genes-11-00806-s001.zip › Supplementary files/Sup Table S3.xlsx]

## Sheet: Table S3
Table S3: List of SNPs under purifying selection
Gene ID	Position	Codon(minor)	Codon(major)	synonymous	Tajima's D	Pi-Cultivated	Pi-Wild	RoD	Fst
Sobic.007G106500	1396	ATA	TTA	FALSE	-0.594604	0	0.571429	0.571429	0.333333
Sobic.002G324500	384	CCG	CCT	TRUE	-0.353282	0.0555556	0.571429	0.515873	0.275229
	432	GCT	GCG	TRUE	-0.594604	0.0555556	0.47619	0.420635	0.106667
	612	GCC	GCT	TRUE	-0.594604	0.0555556	0.47619	0.420635	0.106667
	960	ACC	ACT	TRUE	-0.594604	0.0555556	0.47619	0.420635	0.106667
Sobic.002G324700	1025	AAT	AGT	FALSE	-0.594604	0.0555556	0.47619	0.420635	0.106667
Sobic.003G234200	133	TTC	GTC	FALSE	-0.849333	0	0.47619	0.47619	0.166667
Sobic.003G280900	200	CCT	CTT	FALSE	-0.849333	0	0.47619	0.47619	0.166667
Sobic.003G292400	108	GAC	GAT	TRUE	-0.849333	0	0.47619	0.47619	0.166667
	334	ACT	TCT	FALSE	-0.849333	0	0.47619	0.47619	0.166667
	372	CTA	CTG	TRUE	-0.849333	0	0.47619	0.47619	0.166667
	388	GTT	ATT	FALSE	-0.849333	0	0.47619	0.47619	0.166667
	642	GCA	GCG	TRUE	-0.849333	0	0.47619	0.47619	0.166667
	858	TTT	TTC	TRUE	-0.849333	0	0.47619	0.47619	0.166667
	936	ACG	ACA	TRUE	-0.849333	0	0.47619	0.47619	0.166667
	1353	ACG	ACA	TRUE	-0.849333	0	0.47619	0.47619	0.166667
	1530	GCG	GCA	TRUE	-0.849333	0	0.47619	0.47619	0.166667
	1737	TAC	TAT	TRUE	-0.849333	0	0.47619	0.47619	0.166667
Sobic.009G069600	6	GCT	GCG	TRUE	-0.849333	0	0.47619	0.47619	0.166667
	1124	GGG	GAG	FALSE	-0.849333	0	0.47619	0.47619	0.166667
	1197	GGT	GGC	TRUE	-0.849333	0	0.47619	0.47619	0.166667
Sobic.009G132900	1179	GAA	GAG	TRUE	-0.849333	0	0.47619	0.47619	0.166667
	1485	CAA	CAG	TRUE	-0.849333	0	0.47619	0.47619	0.166667
	2001	CTT	CTA	TRUE	-0.849333	0	0.47619	0.47619	0.166667
