# Supplementary material for: Genetic Diversity of C4 Photosynthesis Pathway Genes in Sorghum bicolor (L.)
Source: Genes (Basel). 2020 Jul 16;11(7):806. doi: 10.3390/genes11070806 (PMC7397294; doi:10.3390/genes11070806)
Supplement: Supplementary file 1 [file genes-11-00806-s001.zip › Supplementary files/Sup Table S4.xlsx]

## Sheet: Table S4
Table S4: List of SNPs under balancing selection
Gene ID	Position	Codons (minor)	Codons (major)	synonymous	Tajima.D	Pi-Cultivated	Pi-Wild	IoD	FST
Sobic.001G326900	519	AAT	AAC	TRUE	0.290243	0.322222	0	0.322222	0.171429
	876	AGC	AGT	TRUE	1.69795	0.507937	0.285714	0.222222	0.264706
	1080	AGA	AGG	FALSE	1.69795	0.507937	0.285714	0.222222	0.264706
	1175	CAC	CGC	FALSE	1.69795	0.507937	0.285714	0.222222	0.264706
	1179	TCA	TCG	TRUE	1.69795	0.507937	0.285714	0.222222	0.264706
	1227	CCG	CCA	TRUE	1.69795	0.507937	0.285714	0.222222	0.264706
	1240	ACA	GCA	FALSE	1.69795	0.507937	0.285714	0.222222	0.264706
	1271	ACA	AGA	FALSE	1.69795	0.507937	0.285714	0.222222	0.264706
	1293	GGC	GGT	TRUE	1.69795	0.507937	0.285714	0.222222	0.264706
	1350	CAG	CAA	TRUE	1.69795	0.507937	0.285714	0.222222	0.264706
	1563	TGT	TGC	TRUE	1.69795	0.507937	0.285714	0.222222	0.264706
	1582	CTG	TTG	TRUE	1.69795	0.507937	0.285714	0.222222	0.264706
	1650	GAT	GAC	TRUE	1.69795	0.507937	0.285714	0.222222	0.264706
	1651	CTA	TTA	TRUE	1.69795	0.507937	0.285714	0.222222	0.264706
	1740	AGA	AGG	TRUE	1.69795	0.507937	0.285714	0.222222	0.264706
	1876	TTG	CTG	TRUE	1.69795	0.507937	0.285714	0.222222	0.264706
	1995	GAC	GAT	TRUE	1.69795	0.507937	0.285714	0.222222	0.264706
	2196	TTT	TTC	TRUE	1.69795	0.507937	0.285714	0.222222	0.264706
	2311	GCA	ACA	FALSE	1.69795	0.507937	0.285714	0.222222	0.264706
	2364	CTC	CTT	TRUE	1.69795	0.507937	0.285714	0.222222	0.264706
	2385	GAA	GAG	TRUE	1.69795	0.507937	0.285714	0.222222	0.264706
	2466	TTT	TTC	TRUE	1.69795	0.507937	0.285714	0.222222	0.264706
	2505	GAC	GAT	TRUE	1.69795	0.507937	0.285714	0.222222	0.264706
	2556	GCA	GCC	TRUE	1.69795	0.507937	0.285714	0.222222	0.264706
Sobic.002G230100	810	TGT	TGC	TRUE	1.41641	0.5	0	0.5	0.4
Sobic.002G324400	531	ACT	ACC	TRUE	1.65773	0.512698	0	0.512698	0.514286
	678	CCG	CCA	TRUE	0.290243	0.322222	0	0.322222	0.171429
	1122	CAC	CAT	TRUE	1.65773	0.512698	0	0.512698	0.514286
Sobic.003G100600	177	GCT	GCG	TRUE	1.32256	0.474603	0.285714	0.188889	0.0514851
	465	CCG	CCC	TRUE	1.09465	0.457143	0	0.457143	0.314286
	630	CAT	CAC	TRUE	1.56389	0.507937	0.285714	0.222222	0.137931
	657	AGG	AGA	TRUE	1.56389	0.507937	0.285714	0.222222	0.137931
	659	GTT	GCT	FALSE	1.49685	0.507937	0	0.507937	0.428571
	714	CGT	CGC	TRUE	1.49685	0.507937	0	0.507937	0.428571
	723	AGC	AGT	TRUE	1.56389	0.507937	0.285714	0.222222	0.137931
	735	AAA	AAG	TRUE	1.56389	0.507937	0.285714	0.222222	0.137931
	765	ACT	ACC	TRUE	1.56389	0.507937	0.285714	0.222222	0.137931
	853	CTG	TTG	TRUE	1.56389	0.507937	0.285714	0.222222	0.137931
	856	TTG	CTG	TRUE	1.56389	0.507937	0.285714	0.222222	0.137931
	969	ATG	ATT	FALSE	1.56389	0.507937	0.285714	0.222222	0.137931
	987	TCT	TCC	TRUE	1.56389	0.507937	0.285714	0.222222	0.137931
	1407	CGC	CGT	TRUE	1.56389	0.507937	0.285714	0.222222	0.137931
	1509	CAC	CAT	TRUE	1.56389	0.507937	0.285714	0.222222	0.137931
	1527	TGT	TGC	TRUE	1.56389	0.507937	0.285714	0.222222	0.137931
	1572	CGG	CGA	TRUE	1.56389	0.507937	0.285714	0.222222	0.137931
	1629	GGT	GGC	TRUE	1.56389	0.507937	0.285714	0.222222	0.137931
	1911	AGG	AGA	TRUE	1.56389	0.507937	0.285714	0.222222	0.137931
	1938	AGG	AGA	TRUE	1.56389	0.507937	0.285714	0.222222	0.137931
	2959	CGG	AGG	TRUE	1.68455	0.514286	0.47619	0.0380952	0.00952381
Sobic.004G106900	357	CGT	CGC	TRUE	1.21531	0.457143	0.285714	0.171429	0.025
	864	CCT	CCG	TRUE	0.813107	0.412698	0	0.412698	0.257143
	1797	GGC	GGG	TRUE	0.477938	0.355556	0	0.355556	0.2
	2160	TCC	TCA	TRUE	1.68455	0.514286	0.47619	0.0380952	0.00952381
	2268	AGC	AGT	TRUE	1.68455	0.514286	0.47619	0.0380952	0.00952381
	2292	GCT	GCA	TRUE	1.68455	0.514286	0.47619	0.0380952	0.00952381
	2733	CCA	CCG	TRUE	0.960582	0.436508	0	0.436508	0.285714
Sobic.004G219900	759	GTG	GTC	TRUE	0.813107	0.412698	0	0.412698	0.257143
	882	ATT	ATC	TRUE	1.21531	0.474603	0	0.474603	0.342857
Sobic.010G160700	1650	TCC	TCG	TRUE	1.09465	0.457143	0	0.457143	0.314286
	2937	CCA	CCG	TRUE	0.290243	0.322222	0	0.322222	0.171429
