# Supplementary material for: Genetic Diversity of C4 Photosynthesis Pathway Genes in Sorghum bicolor (L.)
Source: Genes (Basel). 2020 Jul 16;11(7):806. doi: 10.3390/genes11070806 (PMC7397294; doi:10.3390/genes11070806)
Supplement: Supplementary file 1 [file genes-11-00806-s001.zip › Supplementary files/Sup Table S5.xlsx]

## Sheet: Table S5
GeneID	C4 gene	TNH	NPRC	NPRW	NPRS
Sobic.002G230100	CA	6	3	1	1
Sobic.003G234200	CA	10	3	2	1
Sobic.003G234400	CA	5	1	0	1
Sobic.003G234500	CA	11	6	0	1
Sobic.003G234600	CA	11	6	1	2
Sobic.007G166200	NADP-MDH	7	5	0	1
Sobic.007G166300	NADP-MDH	5	2	1	1
Sobic.003G036000	NADP-ME	7	1	2	2
Sobic.003G036200	NADP-ME	7	2	2	2
Sobic.003G280900	NADP-ME	27	19	3	1
Sobic.003G292400	NADP-ME	9	3	3	1
Sobic.009G069600	NADP-ME	35	25	5	1
Sobic.002G167000	PEPC	8	4	1	0
Sobic.003G100600	PEPC	19	10	4	2
Sobic.003G301800	PEPC	7	2	1	1
Sobic.004G106900	PEPC	19	11	5	1
Sobic.007G106500	PEPC	6	2	1	1
Sobic.010G160700	PEPC	4	0	0	1
Sobic.004G219900	PPCK	10	5	1	1
Sobic.004G338000	PPCK	8	4	1	1
Sobic.006G148300	PPCK	6	5	0	0
Sobic.001G326900	PPDK	19	11	3	2
Sobic.009G132900	PPDK	8	2	3	1
Sobic.002G324400	PPDK-RP	5	2	1	1
Sobic.002G324500	PPDK-RP	10	3	2	1
Sobic.002G324700	PPDK-RP	22	13	4	1
Sobic.005G042000	rbcS	8	5	0	0
